# Supplementary material for: A formula for instability-related bone loss: estimating glenoid width and redefining bare spot
Source: Int Orthop. 2024 Feb 2;48(4):1057–63. doi: 10.1007/s00264-024-06095-7 (PMC10933210; doi:10.1007/s00264-024-06095-7)
Supplement: Supplementary file 1 — Supplementary file1 (XLSX 26 KB) [file 264_2024_6095_MOESM1_ESM.xlsx]

## Sheet: Sheet1
No.	Height 1 (mm)	Height 2 (mm)	Height 3 (mm)	Averaged height (mm)	Width 1 (mm)	Width 2 (mm)	Width 3 (mm)	Averaged width (mm)
1	40.46	39.57	39.72	39.9167	32.36	32.3	32.35	32.3367
2	40.61	39.75	40.43	40.2633	32.02	32	31.96	31.9933
3	41.54	41.54	41.62	41.5667	31.79	32.13	32.01	31.9767
4	43.07	43.03	42.98	43.0267	31.59	31.47	31.51	31.5233
5	42.44	42.41	42.51	42.4533	31.38	31.51	31.36	31.4167
6	40.22	40.14	40.23	40.1967	31.62	31.05	31.03	31.2333
7	42.47	41.9	42.41	42.26	31.31	31.35	31.19	31.2833
8	39.19	39.24	39.28	39.2367	37.16	28.16	28.02	31.1133
9	42.09	42.07	42	42.0533	31.27	31.23	31.35	31.2833
10	41.98	42.08	42.04	42.0333	31.31	31.31	31.02	31.2133
11	41.32	42.19	42.01	41.84	30.42	30.45	30.73	30.5333
12	34.41	40.33	40.32	38.3533	30.69	30.69	31.03	30.8033
13	40.02	38.85	40.24	39.7033	30.62	30.61	30.64	30.6233
14	41.04	42.24	40.87	41.3833	30.66	30.47	30.65	30.5933
15	41.33	41.49	41.3	41.3733	30.73	30.61	30.38	30.5733
16	41.42	41.25	41.25	41.3067	30.62	30.75	30.5	30.6233
17	41.35	41.26	41.16	41.2567	30.8	30.48	30.38	30.5533
18	41.13	41.23	41.19	41.1833	30.58	30.58	30.32	30.4933
19	38.45	38.52	38.36	38.4433	30.32	30.28	30.31	30.3033
20	40.92	41.06	41.04	41.0067	32.28	26.39	32.22	30.2967
21	41.04	40.87	40.95	40.9533	30.94	30.28	30.38	30.5333
22	39.37	38.71	38.5	38.86	30.05	30.06	30.44	30.1833
23	37.26	37.21	37.26	37.2433	30.02	30.17	29.74	29.9767
24	40.99	41.02	41.06	41.0233	28.03	33.86	28.04	29.9767
25	40.23	40.62	40.92	40.59	29.86	29.88	30.18	29.9733
26	37.5	37.61	37.53	37.5467	29.7	30.15	29.72	29.8567
27	40.39	40.37	40.43	40.3967	29.44	29.92	29.94	29.7667
28	44.45	38.74	37.99	40.3933	30.04	30.04	29.57	29.8833
29	37.82	37.86	37.88	37.8533	29.61	29.6	30	29.7367
30	34.6	40.6	40.58	38.5933	29.34	29.92	29.95	29.7367
31	39.35	39.42	39.45	39.4067	29.35	29.98	29.82	29.7167
32	40.23	40.35	40.36	40.3133	29.49	30.15	29.65	29.7633
33	37.25	37.26	37.19	37.2333	29.71	29.85	29.56	29.7067
34	40.07	40.12	40.15	40.1133	29.78	29.8	29.2	29.5933
35	40.16	40.09	40.09	40.1133	30.01	29.39	29.93	29.7767
36	37.73	37.72	37.6	37.6833	29.54	29.45	29.59	29.5267
37	39.05	42.02	39.04	40.0367	29.53	29.66	29.65	29.6133
38	39.87	39.94	39.93	39.9133	29.44	29.37	29.47	29.4267
39	36.38	36.37	36.43	36.3933	29.52	29.06	29.52	29.3667
40	39.82	39.81	39.88	39.8367	29.33	29.34	29.76	29.4767
41	39.86	39.73	39.85	39.8133	29.49	28.8	28.96	29.0833
42	39.78	39.78	39.86	39.8067	29.18	29.79	29.19	29.3867
43	39.67	39.77	39.84	39.76	29.46	29.26	29.21	29.31
44	39.8	43.93	40.7	41.4767	29.11	29.45	29.18	29.2467
45	39.59	39.73	39.76	39.6933	29.02	28.3	29.01	28.7767
46	41.5	41.48	41.44	41.4733	28.9	29.26	29.25	29.1367
47	37.36	37.21	37.23	37.2667	29.09	28.94	28.78	28.9367
48	39.75	38.94	39.15	39.28	29.2	28.54	28.53	28.7567
49	39.14	39.24	39.23	39.2033	25.73	30.79	29.87	28.7967
50	39.13	39.24	39.15	39.1733	28.77	28.36	28.32	28.4833
51	32.25	32.2	32.37	32.2733	23.52	23.3	23.33	23.3833
52	32.4	32.45	32.52	32.4567	23.43	23.14	23.29	23.2867
53	36.67	36.91	36.66	36.7467	28.78	28.62	28.93	28.7767
54	37.42	37.52	37.49	37.4767	27.59	27.62	27.51	27.5733
55	37	37.16	37.07	37.0767	27.76	27.32	27.37	27.4833
56	33.11	36.01	36.02	35.0467	25.75	25.51	25.5	25.5867
57	38.85	39.06	38.99	38.9667	26.29	31.24	27.7	28.41
58	32.74	31.78	32.06	32.1933	23.56	23.6	23.14	23.4333
59	37.01	39.76	39.91	38.8933	28.42	28.82	28.49	28.5767
60	38.9	38.95	38.79	38.88	29.01	29.01	28.06	28.6933
61	38.67	38.86	38.85	38.7933	28.74	29.04	28.85	28.8767
62	38.48	38.52	38.77	38.59	28.46	28.45	28.58	28.4967
63	38.6	38.59	38.57	38.5867	28.16	28.45	28.49	28.3667
64	35.59	38.69	38.62	37.6333	28	28.02	28.6	28.2067
65	41.2	41.24	41.18	41.2067	27.12	30.11	27.39	28.2067
66	41.46	41.55	41.54	41.5167	28.03	28.21	28.4	28.2133
67	36.29	36.1	36.9	36.43	29.35	27.83	27.2	28.1267
68	38.3	38.21	38.2	38.2367	28.42	28.05	28.03	28.1667
69	38.05	38.37	38.11	38.1767	28.13	28.05	28.47	28.2167
70	38.08	38.01	38.04	38.0433	27.66	27.5	28.13	27.7633
71	34.3	34.28	34.16	34.2467	24.14	25.43	26.44	25.3367
72	34.91	34.94	35.01	34.9533	25.81	25.56	25.5	25.6233
73	37.92	37.94	37.86	37.9067	27.4	27.65	27.67	27.5733
74	38.88	36	38.86	37.9133	28.8	28.78	26.19	27.9233
75	38.91	41.8	41.95	40.8867	27.01	29.07	27.49	27.8567
76	36.09	36.05	36.03	36.0567	27.8	28.03	27.7	27.8433
77	37.72	37.86	37.86	37.8133	27.89	27.78	27.41	27.6933
78	37.79	37.86	37.7	37.7833	27.49	27.45	27.52	27.4867
79	37.87	37.64	37.78	37.7633	27.45	27.9	27.89	27.7467
80	34.21	37.22	37.18	36.2033	27.77	27.8	27.3	27.6233
81	37.24	37.07	37.16	37.1567	27.56	27.77	27.49	27.6067
82	36.11	39.27	39.75	38.3767	27.85	27.86	27.04	27.5833
83	38.02	38.07	37.89	37.9933	27.85	27.4	27.41	27.5533
84	37.45	37.36	37.29	37.3667	27.73	27.47	27.41	27.5367
85	37.41	37.99	37	37.4667	27.87	27.84	27.59	27.7667
86	40.01	40.89	40.52	40.4733	27.13	27.74	27.64	27.5033
87	34.84	34.91	34.82	34.8567	27.39	27.64	27.37	27.4667
88	36.74	37	36.91	36.8833	27.3	27.75	27.32	27.4567
89	37.85	37.19	37.07	37.37	27.65	27.6	27.36	27.5367
90	36.81	36.93	38.18	37.3067	26.86	27.33	27.34	27.1767
91	37.26	37.24	37.34	37.28	27.52	26.99	27.01	27.1733
92	36.75	38.37	36.71	37.2767	27.63	27.03	26.99	27.2167
93	36.27	36.17	35.44	35.96	29.29	26.55	26.29	27.3767
94	33.5	33.61	33.56	33.5567	27.56	27.26	27.24	27.3533
95	37.19	37.06	37.19	37.1467	27.58	27.32	27.32	27.4067
96	37.1	36.83	37.09	37.0067	27.13	27.63	27.31	27.3567
97	37.29	37.17	37.33	37.2633	27.01	27.09	27.42	27.1733
98	37.06	36.85	37.05	36.9867	27.18	27.2	27.09	27.1567
99	35.74	35.59	35.66	35.6633	27.3	27.23	26.91	27.1467
100	36.4	37.17	36.78	36.7833	26.91	27.04	27.4	27.1167
101	38.85	38.85	38.78	38.8267	26.65	26.75	27.07	26.8233
102	36.6	36.73	36.69	36.6733	26.3	26.79	26.54	26.5433
103	36.01	36.01	37.78	36.6	26.81	26.81	26.65	26.7567
104	33.16	33.14	33.23	33.1767	26.67	27.1	26.76	26.8433
105	36	35.92	37.61	36.51	26.91	27.02	26.7	26.8767
106	36.41	36.42	36.57	36.4667	26.49	26.2	26.23	26.3067
107	34.55	38.43	36.42	36.4667	25.38	28.53	25.69	26.5333
108	36.47	36.77	35.87	36.37	26.71	26.45	26.72	26.6267
109	36.12	36.09	36.29	36.1667	27.21	26.83	26.76	26.9333
110	36.36	36.12	36.01	36.1633	26.48	26.7	26.52	26.5667
111	31.58	36.58	35.44	34.5333	26.55	26.62	26.33	26.5
112	40.75	35.73	36.81	37.7633	25.72	26.86	26.82	26.4667
113	36.01	36.05	35.99	36.0167	26.57	25.95	26.07	26.1967
114	35.57	35.93	36.47	35.99	28.13	22.16	28.71	26.3333
115	38.81	38.76	38.84	38.8033	26.25	26.22	26.68	26.3833
116	35.9	35.96	35.89	35.9167	26.34	26.64	26.14	26.3733
117	35.28	35.11	35.13	35.1733	28.4	26.22	24.35	26.3233
118	35.93	35.81	35.94	35.8933	22.42	28.32	28.41	26.3833
119	35.91	35.89	35.76	35.8533	26.13	26.41	26.17	26.2367
120	37.85	37.69	37.76	37.7667	26.68	26.03	26.06	26.2567
121	35.86	35.77	35.75	35.7933	26.22	26.5	26.26	26.3267
122	36.01	36.08	34.98	35.69	26.3	26.59	26.18	26.3567
123	35.62	35.63	35.59	35.6133	26.9	26.41	24.98	26.0967
124	38.57	38.58	38.76	38.6367	26.18	25.76	26.29	26.0767
125	35.65	35.58	35.51	35.58	26.17	26.7	26.44	26.4367
126	35.91	36.11	35.57	35.8633	26.09	25.98	26.04	26.0367
127	35.13	35.59	35.67	35.4633	25.78	25.82	25.72	25.7733
128	35.57	35.41	35.41	35.4633	25.67	25.53	25.65	25.6167
129	35.88	36.9	35.79	36.19	25.81	26.1	25.86	25.9233
130	35.32	35.46	35.26	35.3467	25.61	25.76	25.59	25.6533
131	34.6	35.11	35.16	34.9567	23.88	29.69	24.05	25.8733
132	35.28	35.09	35.37	35.2467	25.72	25.23	25.47	25.4733
133	31.95	37.97	37.92	35.9467	25.92	25.51	25.96	25.7967
134	35.24	35.17	35.17	35.1933	24.93	28.01	24.54	25.8267
135	35.26	35.15	35.09	35.1667	25.74	25.72	25.47	25.6433
136	35.05	35.13	35.07	35.0833	22.77	26.69	27.82	25.76
137	32.02	36.12	37	35.0467	25.62	25.73	25.37	25.5733
138	35.17	34.85	35.14	35.0533	25.41	25.4	25.71	25.5067
139	31.01	36.98	36.9	34.9633	25.47	25.79	25.77	25.6767
140	34.66	34.58	35.55	34.93	26.79	23.81	26.7	25.7667
141	38.91	32.96	32.87	34.9133	25.47	25.71	25.43	25.5367
142	34.17	34.2	34.15	34.1733	25.42	25.49	25.54	25.4833
143	38.15	38.37	37.76	38.0933	27.31	24.34	24.77	25.4733
144	34.75	34.72	34.73	34.7333	25.4	25.82	25.72	25.6467
145	34.71	34.73	34.56	34.6667	25.02	25.15	25.05	25.0733
146	31.23	31.32	31.18	31.2433	24.15	26.75	25.13	25.3433
147	34.54	34.41	34.59	34.5133	25.42	25.14	25.41	25.3233
148	34.22	34.32	35.22	34.5867	24.35	25.22	26.37	25.3133
149	34.96	34.93	33.88	34.59	25.08	25.14	25.36	25.1933
150	33.43	33.48	33.55	33.4867	25.18	25.47	25.29	25.3133
151	34.66	34.58	34.49	34.5767	25.31	25.21	25.42	25.3133
152	33.05	33.01	33.17	33.0767	25.34	25.34	24.96	25.2133
153	35.53	35.43	35.61	35.5233	23.4	28.89	23.32	25.2033
154	34.38	34.4	34.5	34.4267	25.58	25.58	25.71	25.6233
155	34.75	33.67	34.75	34.39	24.17	27.48	24.44	25.3633
156	34.11	34.11	34.19	34.1367	23.95	24.98	26.54	25.1567
157	34.77	34.6	34.68	34.6833	25.16	25.31	24.85	25.1067
158	34.23	34.23	34.34	34.2667	27.03	24.19	24.36	25.1933
159	35.42	35.44	35.59	35.4833	25.32	24.84	24.88	25.0133
160	32.65	32.68	32.78	32.7033	25.17	24.9	24.94	25.0033
161	33.94	33.87	33.9	33.9033	24.58	24.8	24.53	24.6367
162	32.53	32.45	32.48	32.4867	25.43	22.91	25.84	24.7267
163	33.26	33.2	33.43	33.2967	24.75	24.48	24.73	24.6533
164	35.73	35.64	35.74	35.7033	24.54	24.85	24.46	24.6167
165	31.52	32.74	32.89	32.3833	24.72	24.5	24.56	24.5933
166	32.67	32.61	32.63	32.6367	22.23	25.28	25.38	24.2967
167	33.23	33.28	33.2	33.2367	24.12	23.89	24.19	24.0667
168	33.17	33.18	33.29	33.2133	24.51	24.82	24.72	24.6833
169	33.23	33.13	33.25	33.2033	24.3	24.43	23.98	24.2367
170	32.81	32.75	32.68	32.7467	24.39	24.09	24.24	24.24
171	32.75	32.76	32.84	32.7833	24.37	24.12	24.09	24.1933
172	31.86	31.83	32.15	31.9467	22.31	22.1	28.03	24.1467
173	32.55	32.56	33.86	32.99	24.24	24.12	23.98	24.1133
174	31.99	31.87	32.08	31.98	24.01	24.19	23.9	24.0333
175	33.38	33.42	33.53	33.4433	24.01	23.89	24.02	23.9733
176	32.8	32.73	32.66	32.73	23.75	23.71	23.99	23.8167
177	32.62	32.63	32.57	32.6067	23.77	23.56	23.63	23.6533
178	32.43	32.69	32.64	32.5867	25.91	25.86	20.18	23.9833
179	33.73	33.63	33.67	33.6767	23.71	22.89	24.52	23.7067
180	34.68	34.52	34.68	34.6267	23.34	23.78	23.77	23.63
181	33.67	33.83	33.8	33.7667	23.21	23.27	23.16	23.2133
182	29.2	28.93	29.07	29.0667	23.3	23.03	23.28	23.2033
183	31.69	31.84	31.76	31.7633	24.17	22.2	23.45	23.2733
184	30.29	30.07	30.11	30.1567	23	22.86	23.03	22.9633
185	33.24	33.31	33.15	33.2333	22.53	23.02	22.77	22.7733
186	30.38	30.65	30.31	30.4467	23.83	20.56	23.67	22.6867
187	33.33	33.26	33.51	33.3667	22.41	22.58	22.7	22.5633
188	34.08	34.1	33.95	34.0433	22.7	22.07	22.24	22.3367
189	32.12	32.28	32.28	32.2267	22.09	22.54	22.1	22.2433
190	32.62	32.76	32.71	32.6967	22.38	22.17	22.16	22.2367
191	32.23	32.39	32.23	32.2833	20.21	23.23	23.11	22.1833
192	33.69	33.84	33.7	33.7433	22	21.99	22.23	22.0733
193	33.12	33.16	33.09	33.1233	21.92	21.85	22.31	22.0267
194	31.45	31.65	31.51	31.5367	21.74	21.98	22.03	21.9167
195	28.84	28.89	28.93	28.8867	21.92	21.88	21.82	21.8733
196	29.4	29.45	29.27	29.3733	21.7	21.99	21.75	21.8133
197	32.85	32.67	33.14	32.8867	21.59	21.68	21.43	21.5667
198	34.47	34.48	34.47	34.4733	21.59	21.37	21.68	21.5467
199	27.15	27.31	27.42	27.2933	21.02	21.42	21.48	21.3067
200	31.87	31.96	32.16	31.9967	21.16	21.22	21.44	21.2733
201	29.46	29.54	29.37	29.4567	20.91	21.15	20.87	20.9767
202	29.6	29.58	29.79	29.6567	20.41	20.69	20.77	20.6233
203	30.93	30.97	31.18	31.0267	20.45	20.61	20.49	20.5167
204	31.98	32.2	31.92	32.0333	20.32	20.75	20.3	20.4567
ICC	0.935				0.875
Mean				36.3067				26.6641
SD				3.16152				2.68099
