# Supplementary material for: A formula for instability-related bone loss: estimating glenoid width and redefining bare spot
Source: Int Orthop. 2024 Feb 2;48(4):1057–63. doi: 10.1007/s00264-024-06095-7 (PMC10933210; doi:10.1007/s00264-024-06095-7)
Supplement: Supplementary file 2 — Supplementary file2 (XLSX 20 KB) [file 264_2024_6095_MOESM2_ESM.xlsx]

## Sheet: Sheet1
No.	Height (mm)	Width (mm)	Predict width (mm)
1	42.82	31.58	31.6638
2	40.66	31.35	30.0049
3	41.82	31.26	30.8958
4	41.85	31.03	30.9188
5	41.81	30.99	30.8881
6	40.29	30.85	29.7207
7	41.24	30.75	30.4503
8	39.52	30.7	29.1294
9	40.57	30.4	29.9358
10	40.86	30.39	30.1585
11	40.7	30.3	30.0356
12	41.74	30.25	30.8343
13	39.4	30.2	29.0372
14	40.31	30.1	29.7361
15	40.78	30.03	30.097
16	39.91	29.9	29.4289
17	32.88	29.88	24.0298
18	39.49	29.86	29.1063
19	39.1	29.86	28.8068
20	39.96	29.81	29.4673
21	40.06	29.61	29.5441
22	38.8	29.54	28.5764
23	39.68	29.5	29.2522
24	39.2	29.5	28.8836
25	39.62	29.49	29.2062
26	39.81	29.41	29.3521
27	39.85	29.39	29.3828
28	39.76	29.36	29.3137
29	39.66	29.27	29.2369
30	39.37	29.27	29.0142
31	39.07	29.22	28.7838
32	38.82	28.9	28.5918
33	37.5	28.84	27.578
34	38.9	28.8	28.6532
35	39.52	28.7	29.1294
36	37.83	28.62	27.8314
37	39.2	28.61	28.8836
38	38.76	28.61	28.5457
39	36.93	28.54	27.1402
40	38.2	28.52	28.1156
41	35.68	28.5	26.1802
42	38.3	28.46	28.1924
43	38.41	28.4	28.2769
44	38.4	28.4	28.2692
45	38.9	28.32	28.6532
46	38.32	28.32	28.2078
47	37.91	28.32	27.8929
48	36.67	28.31	26.9406
49	37.59	28.3	27.6471
50	36.97	28.26	27.171
51	38.16	28.25	28.0849
52	38.8	28.21	28.5764
53	38.11	29.2	28.0465
54	36.61	28.19	26.8945
55	38.5	28.18	28.346
56	38.45	28.18	28.3076
57	38.48	28.16	28.3306
58	36.8	29.15	27.0404
59	38.6	28.12	28.4228
60	37.35	28.11	27.4628
61	38.5	28.1	28.346
62	39.64	28.07	29.2215
63	38.2	27.07	28.1156
64	36.53	27.97	26.833
65	37.34	27.94	27.4551
66	36.65	27.94	26.9252
67	38.18	26.91	28.1002
68	37.57	27.88	27.6318
69	38.16	29.86	28.0849
70	38.17	27.85	28.0926
71	37.1	27.84	27.2708
72	38	27.82	27.962
73	36.64	27.82	26.9175
74	36.29	27.82	26.6487
75	38	27.81	27.962
76	37.26	27.8	27.3937
77	37.59	27.74	27.6471
78	38.08	26.73	28.0234
79	36.4	27.71	26.7332
80	36.31	27.71	26.6641
81	36.35	27.7	26.6948
82	37.53	27.68	27.601
83	37.68	27.67	27.7162
84	36.82	28.65	27.0558
85	37.88	27.64	27.8698
86	37.42	27.64	27.5166
87	37.75	26.6	27.77
88	37.2	27.6	27.3476
89	37.37	27.55	27.4782
90	37.4	27.53	27.5012
91	37.8	27.52	27.8084
92	37.36	27.52	27.4705
93	37.92	27.52	27.9006
94	36.97	27.51	27.171
95	37.63	27.5	27.6778
96	36.83	27.48	27.0634
97	36.8	27.46	27.0404
98	37.55	27.44	27.6164
99	37.17	27.44	27.3246
100	37.74	27.42	27.7623
101	37.5	27.41	27.578
102	37.1	28.35	27.2708
103	37.16	26.35	27.3169
104	38.57	27.24	28.3998
105	36.73	27.21	26.9866
106	37.31	27.2	27.4321
107	36.72	27.13	26.979
108	36.5	27.1	26.81
109	38.24	27.03	28.1463
110	36.58	27.02	26.8714
111	36.64	26.9	26.9175
112	36.37	26.9	26.7102
113	37.91	26.88	27.8929
114	36.39	26.88	26.7255
115	36.29	26.87	26.6487
116	35.96	26.87	26.3953
117	36.48	26.86	26.7946
118	36.66	26.85	26.9329
119	36.3	26.8	26.6564
120	36	26.8	26.426
121	36.29	26.79	26.6487
122	36.76	26.78	27.0097
123	36.61	26.76	26.8945
124	35.9	26.74	26.3492
125	36.56	26.69	26.8561
126	35.97	26.68	26.403
127	35.68	26.68	26.1802
128	36.13	26.66	26.5258
129	35.7	26.66	26.1956
130	36.3	26.58	26.6564
131	35.81	26.57	26.2801
132	36.21	26.53	26.5873
133	36.58	26.52	26.8714
134	36.16	26.51	26.5489
135	37.1	26.5	27.2708
136	35.56	26.5	26.0881
137	36.3	26.49	26.6564
138	35.62	26.48	26.1342
139	36.25	26.46	26.618
140	35.9	26.45	26.3492
141	36.18	26.44	26.5642
142	35.75	26.44	26.234
143	36.27	26.4	26.6334
144	36	26.4	26.426
145	35.69	26.39	26.1879
146	36.24	26.38	26.6103
147	35.62	26.38	26.1342
148	36.23	26.37	26.6026
149	37.18	26.36	27.3322
150	35.67	26.35	26.1726
151	35.8	26.31	26.2724
152	35.63	26.2	26.1418
153	35.6	26.2	26.1188
154	35.31	26.2	25.8961
155	36.08	26.18	26.4874
156	35.3	26.18	25.8884
157	35.37	26.17	25.9422
158	34.98	26.17	25.6426
159	35.7	26.15	26.1956
160	35.36	26.14	25.9345
161	35.77	26.12	26.2494
162	36.18	26.1	26.5642
163	35.5	26.1	26.042
164	35.41	26.1	25.9729
165	35.27	26.1	25.8654
166	35.15	26.08	25.7732
167	37	26.07	27.194
168	35.35	26.04	25.9268
169	35.4	26.03	25.9652
170	36.57	25.92	26.8638
171	34.56	25.9	25.3201
172	34.99	25.9	25.6503
173	34.98	25.89	25.6426
174	35.46	25.87	26.0113
175	34.62	25.87	25.3662
176	34.89	25.8	25.5735
177	34.58	25.79	25.3354
178	36.66	25.78	26.9329
179	36.5	25.77	26.81
180	34.95	25.74	25.6196
181	35.88	25.71	26.3338
182	34.76	25.68	25.4737
183	34.79	25.68	25.4967
184	34.36	25.68	25.1665
185	34.74	25.65	25.4583
186	35.2	25.64	25.8116
187	37.9	25.6	27.8852
188	35.7	25.59	26.1956
189	34.82	25.57	25.5198
190	34.61	25.54	25.3585
191	35.4	25.53	25.9652
192	34.61	25.52	25.3585
193	34.55	25.51	25.3124
194	35.38	25.5	25.9498
195	34.92	25.5	25.5966
196	34.52	25.49	25.2894
197	34.17	25.49	25.0206
198	34.8	25.48	25.5044
199	34.19	25.48	25.0359
200	34.9	25.47	25.5812
201	34.4	25.46	25.1972
202	34.67	25.42	25.4046
203	35.6	25.4	26.1188
204	35.8	25.4	26.2724
205	34.51	25.4	25.2817
206	34.95	25.34	25.6196
207	34.68	25.3	25.4122
208	34.29	25.29	25.1127
209	32.13	25.26	23.4538
210	34.13	25.25	24.9898
211	35.26	25.2	25.8577
212	34.67	25.19	25.4046
213	33.95	25.11	24.8516
214	34.5	25.1	25.274
215	34.4	25.1	25.1972
216	34.1	25.06	24.9668
217	34.19	25.05	25.0359
218	34.18	25.04	25.0282
219	34.5	25	25.274
220	34.22	25	25.059
221	34.29	25	25.1127
222	34.3	24.98	25.1204
223	34.21	24.98	25.0513
224	33.81	24.9	24.7441
225	33.69	24.86	24.6519
226	33.59	24.84	24.5751
227	33.66	24.81	24.6289
228	35.53	24.8	26.065
229	33.61	24.76	24.5905
230	33.69	24.74	24.6519
231	35.57	24.71	26.0958
232	34.7	24.7	25.4276
233	33.58	24.62	24.5674
234	33.46	24.6	24.4753
235	33.33	24.5	24.3754
236	33.37	24.49	24.4062
237	33.25	24.45	24.314
238	35.36	24.43	25.9345
239	32.99	24.38	24.1143
240	33.1	24.34	24.1988
241	33.76	24.3	24.7057
242	33.18	24.29	24.2602
243	32.98	24.27	24.1066
244	33.3	24.26	24.3524
245	32.84	24.25	23.9991
246	34.61	24.23	25.3585
247	33.31	24.2	24.3601
248	33.27	24.13	24.3294
249	32.9	24.11	24.0452
250	32.91	24.11	24.0529
251	33	24.1	24.122
252	32.81	24.08	23.9761
253	32.72	24.08	23.907
254	32.73	24.05	23.9146
255	32.67	24.05	23.8686
256	32.87	23.97	24.0222
257	32.93	23.93	24.0682
258	32.98	23.86	24.1066
259	33.81	23.85	24.7441
260	32.51	23.81	23.7457
261	32.66	23.8	23.8609
262	32.66	23.77	23.8609
263	32.9	23.7	24.0452
264	32.83	23.7	23.9914
265	32.36	23.7	23.6305
266	33.57	23.68	24.5598
267	32.24	23.56	23.5383
268	32.31	23.42	23.5921
269	33.9	23.4	24.8132
270	31.73	23.33	23.1466
271	32	23.3	23.354
272	31.72	23.24	23.139
273	32.27	23.22	23.5614
274	33.39	23.14	24.4215
275	30.72	22.73	22.371
276	31	22.7	22.586
277	32.48	22.68	23.7226
278	31.32	22.58	22.8318
279	35.15	21.8	25.7732
280	35.83	21.52	26.2954
Mean	36.1112	26.564	26.5114
SD	2.30624	1.96435	1.77119
