# Supplementary material for: A formula for instability-related bone loss: estimating glenoid width and redefining bare spot
Source: Int Orthop. 2024 Feb 2;48(4):1057–63. doi: 10.1007/s00264-024-06095-7 (PMC10933210; doi:10.1007/s00264-024-06095-7)
Supplement: Supplementary file 3 — Supplementary file3 (XLSX 16 KB) [file 264_2024_6095_MOESM3_ESM.xlsx]

## Sheet: Sheet1
	Model parameter			Predicted value
No.	Height (mm)	Width (mm)	Defect ratio_random generated	Width_rh formula (mm)	Defect ratio_rh formula	Width_AP method (mm)	Defect ratio_AP method
1	36.58	26.58	0.1012	26.8714	0.1134	27.86	0.1076
2	29.53	22.12	0.1117	21.457	0.1248	20.49	0.0979
3	39.85	30.12	0.1288	29.3828	0.11	30.17	0.117
4	36.73	28.22	0.0875	26.9866	0.1081	27.7	0.1098
5	35.28	25.2	0.0488	25.873	0.0653	26.38	0.0513
6	35.23	26.03	0.131	25.8346	0.1412	23.86	0.0635
7	42.27	31.12	0.1713	31.2414	0.1717	34.94	0.2164
8	37.86	26.19	0.1669	27.8545	0.1811	26.19	0.1673
9	33.03	24.5	0.2331	24.145	0.2202	23.2	0.2107
10	33.04	25.51	0.1733	24.1527	0.1704	24.82	0.1624
11	36.23	28	0.1782	26.6026	0.1351	30.3	0.2084
12	35.23	26.1	0.118	25.8346	0.1072	27.9	0.1737
13	36.67	26.65	0.1899	26.9406	0.197	26.47	0.187
14	32.03	24.49	0.1764	23.377	0.1377	22.12	0.0957
15	36.75	27.98	0.1537	27.002	0.1561	25.12	0.0825
16	30.77	22.46	0.1589	22.4094	0.1578	24.4	0.2265
17	29.73	22.86	0.091	21.6106	0.0347	21.96	0.0778
18	36.25	27.21	0.1404	26.618	0.1206	28.97	0.1419
19	41.44	31.41	0.1971	30.6039	0.1855	31.93	0.1958
20	32.88	23.15	0.1715	24.0298	0.2023	25.03	0.2071
21	38.72	28.22	0.2261	28.515	0.2306	29.65	0.2396
22	31.87	23.89	0.1323	23.2542	0.1305	24.91	0.1468
23	34.52	24.07	0.049	25.2894	0.0455	24.31	0.0511
24	37.62	31.49	0.221	27.6702	0.1182	30.63	0.2101
25	33.63	23.66	0.134	24.6058	0.1244	25.18	0.1815
26	33.27	24.35	0.1322	24.3294	0.131	24.99	0.141
27	38.07	28.32	0.2112	28.0158	0.1903	29.31	0.2126
28	32.67	22.98	0.1031	23.8686	0.1198	26.4	0.2064
29	36.32	27.52	0.1857	26.6718	0.1602	26.64	0.1645
30	41.98	31.44	0.049	31.0186	0.0438	32.09	0.0588
31	38.16	27.24	0.0415	28.0849	0.0555	27.59	0.0659
32	38.16	27.24	0.0415	28.0849	0.0553	27.59	0.0695
33	38.95	28.77	0.2089	28.6916	0.2013	27.8	0.1729
34	33.51	24.35	0.1347	24.5137	0.1305	25.21	0.1248
35	32.44	24.31	0.2147	23.6919	0.2013	22.83	0.1827
36	34.15	24.4	0.1279	25.0052	0.1431	24.31	0.1673
37	31.99	22.35	0.2152	23.3463	0.2348	24.3	0.2077
38	40.97	29.98	0.0817	30.243	0.0855	31.56	0.0998
39	36.21	25.45	0.1768	26.5873	0.2124	27.04	0.1987
40	34.77	24.75	0.1051	25.4814	0.1292	24.79	0.1009
41	36.62	26.25	0.1467	26.9022	0.1506	27.89	0.1713
42	32.66	22.09	0.1933	23.8609	0.2209	22.35	0.203
43	36.45	26.34	0.0862	26.7716	0.096	28.08	0.1028
44	40.02	29.91	0.1451	29.5134	0.1293	29.47	0.1363
45	33.42	24.63	0.1376	24.4446	0.1319	25.58	0.1444
46	38.49	28.37	0.0913	28.3383	0.0888	27.76	0.0844
47	32.41	22.85	0.0923	23.6689	0.1076	24.34	0.109
48	39.98	30.54	0.2112	29.4826	0.1943	28.98	0.1809
49	33.49	24.18	0.1969	24.4983	0.2093	24.55	0.2053
50	40.32	30.44	0.0867	29.7438	0.0741	30.13	0.091
51	37.09	27.62	0.1593	27.2631	0.1528	29.58	0.1848
52	40.45	29.27	0.1442	29.8436	0.1567	30.94	0.157
53	40.68	30.23	0.1905	30.0202	0.1851	30.46	0.2026
54	36.08	26.36	0.0793	26.4874	0.0796	27.44	0.0976
55	34.24	24.41	0.1954	25.0743	0.2122	24.97	0.2318
56	35.6	25.17	0.1879	26.1188	0.207	25.85	0.2046
57	35.95	26.12	0.1903	26.3876	0.2019	26.48	0.1997
58	36.57	27.88	0.1327	26.8638	0.1014	28.85	0.1487
59	36.75	26.11	0.2156	27.002	0.2243	27.77	0.2377
60	39.72	30.56	0.0677	29.283	0.0364	31.81	0.08
61	41.01	30.69	0.1538	30.2737	0.1414	32.56	0.1802
62	39.84	30.21	0.1933	29.3751	0.1724	31.29	0.2136
63	39.78	29	0.1083	29.329	0.1108	28.43	0.1277
64	33.19	23.09	0.1104	24.2679	0.1511	24.7	0.1452
65	31.87	22.96	0.1198	23.2542	0.1334	24.77	0.1278
Mean	36.1237	26.5532	0.14394	26.521	0.142349	27.1072	0.151851
SD	3.19219	2.74879	0.0515692	2.4516	0.0524325	2.98574	0.0535623
